# Supplementary material for: Comprehensive Analyses of Advanced Glycation end Products and Heterocyclic Amines in Peanuts during the Roasting Process
Source: Molecules. 2023 Oct 10;28(20):7012. doi: 10.3390/molecules28207012 (PMC10608810; doi:10.3390/molecules28207012)
Supplement: Supplementary file 1 [file molecules-28-07012-s001.zip]

Archive with 1 entries (1 files):
- molecules-2585585-supplementary.pdf
